# Supplementary material for: Cu2+ and Zn2+ Ions Affecting Biochemical Paths and DNA Methylation of Rye (Secale cereale L.) Anther Culture Influencing Plant Regeneration Efficiency
Source: Cells. 2025 Jul 29;14(15):1167. doi: 10.3390/cells14151167 (PMC12345883; doi:10.3390/cells14151167)
Supplement: Supplementary file 1 [file cells-14-01167-s001.zip]

Archive with 1 entries (1 files):
- cells-3763854-supplementary.pdf
